# Supplementary material for: Detection of drug resistant Mycobacterium tuberculosis by high-throughput sequencing of DNA isolated from acid fast bacilli smears
Source: PLoS One. 2020 May 8;15(5):e0232343. doi: 10.1371/journal.pone.0232343 (PMC7209238; doi:10.1371/journal.pone.0232343)
Supplement: S1 Data — (ZIP) [file pone.0232343.s008.zip]

Archive with 427 entries (424 files):
- S1 Supplemental Data Files. Sanger Sequencing of SNPs/katG SNPs/
- S1 Supplemental Data Files. Sanger Sequencing of SNPs/katG SNPs/A13_katGF.ab1
- S1 Supplemental Data Files. Sanger Sequencing of SNPs/katG SNPs/A13_katGF.Seq
- S1 Supplemental Data Files. Sanger Sequencing of SNPs/katG SNPs/A13_katGR.ab1
- S1 Supplemental Data Files. Sanger Sequencing of SNPs/katG SNPs/A13_katGR.Seq
- S1 Supplemental Data Files. Sanger Sequencing of SNPs/katG SNPs/K8_katGF.ab1
- S1 Supplemental Data Files. Sanger Sequencing of SNPs/katG SNPs/K8_katGF.Seq
- S1 Supplemental Data Files. Sanger Sequencing of SNPs/katG SNPs/K8_katGR.ab1
- S1 Supplemental Data Files. Sanger Sequencing of SNPs/katG SNPs/K8_katGR.Seq
- S1 Supplemental Data Files. Sanger Sequencing of SNPs/katG SNPs/P4B18_katGF.ab1
- S1 Supplemental Data Files. Sanger Sequencing of SNPs/katG SNPs/P4B18_katGF.Seq
- S1 Supplemental Data Files. Sanger Sequencing of SNPs/katG SNPs/P4B18_katGR.ab1
- S1 Supplemental Data Files. Sanger Sequencing of SNPs/katG SNPs/P4B18_katGR.Seq
- S1 Supplemental Data Files. Sanger Sequencing of SNPs/katG SNPs/P4B6_katGF.ab1
- S1 Supplemental Data Files. Sanger Sequencing of SNPs/katG SNPs/P4B6_katGF.Seq
- S1 Supplemental Data Files. Sanger Sequencing of SNPs/katG SNPs/P4B6_katGR.ab1
- S1 Supplemental Data Files. Sanger Sequencing of SNPs/katG SNPs/P4B6_katGR.Seq
- S1 Supplemental Data Files. Sanger Sequencing of SNPs/katG SNPs/P4D18_katGF.ab1
- S1 Supplemental Data Files. Sanger Sequencing of SNPs/katG SNPs/P4D18_katGF.Seq
- S1 Supplemental Data Files. Sanger Sequencing of SNPs/katG SNPs/P4D18_katGR.ab1
- S1 Supplemental Data Files. Sanger Sequencing of SNPs/katG SNPs/P4D18_katGR.Seq
- S1 Supplemental Data Files. Sanger Sequencing of SNPs/katG SNPs/P4D6_katGF.ab1
- S1 Supplemental Data Files. Sanger Sequencing of SNPs/katG SNPs/P4D6_katGF.Seq
- S1 Supplemental Data Files. Sanger Sequencing of SNPs/katG SNPs/P4D6_katGR.ab1
- S1 Supplemental Data Files. Sanger Sequencing of SNPs/katG SNPs/P4D6_katGR.Seq
- S1 Supplemental Data Files. Sanger Sequencing of SNPs/katG SNPs/P4N12_katGF.ab1
- S1 Supplemental Data Files. Sanger Sequencing of SNPs/katG SNPs/P4N12_katGF.Seq
- S1 Supplemental Data Files. Sanger Sequencing of SNPs/katG SNPs/P4N12_katGR.ab1
- S1 Supplemental Data Files. Sanger Sequencing of SNPs/katG SNPs/P4N12_katGR.Seq
- S1 Supplemental Data Files. Sanger Sequencing of SNPs/katG SNPs/P4N14_katGF.ab1
- S1 Supplemental Data Files. Sanger Sequencing of SNPs/katG SNPs/P4N14_katGF.Seq
- S1 Supplemental Data Files. Sanger Sequencing of SNPs/katG SNPs/P4N14_katGR.ab1
- S1 Supplemental Data Files. Sanger Sequencing of SNPs/katG SNPs/P4N14_katGR.Seq
- S1 Supplemental Data Files. Sanger Sequencing of SNPs/katG SNPs/P4N16_katGF.ab1
- S1 Supplemental Data Files. Sanger Sequencing of SNPs/katG SNPs/P4N16_katGF.Seq
- S1 Supplemental Data Files. Sanger Sequencing of SNPs/katG SNPs/P4N16_katGR.ab1
- S1 Supplemental Data Files. Sanger Sequencing of SNPs/katG SNPs/P4N16_katGR.Seq
- S1 Supplemental Data Files. Sanger Sequencing of SNPs/katG SNPs/P4N18_katGF.ab1
- S1 Supplemental Data Files. Sanger Sequencing of SNPs/katG SNPs/P4N18_katGF.Seq
- S1 Supplemental Data Files. Sanger Sequencing of SNPs/katG SNPs/P4N18_katGR.ab1
- S1 Supplemental Data Files. Sanger Sequencing of SNPs/katG SNPs/P4N18_katGR.Seq
- S1 Supplemental Data Files. Sanger Sequencing of SNPs/katG SNPs/P4N2_katGF.ab1
- S1 Supplemental Data Files. Sanger Sequencing of SNPs/katG SNPs/P4N2_katGF.Seq
- S1 Supplemental Data Files. Sanger Sequencing of SNPs/katG SNPs/P4N2_katGR.ab1
- S1 Supplemental Data Files. Sanger Sequencing of SNPs/katG SNPs/P4N2_katGR.Seq
- S1 Supplemental Data Files. Sanger Sequencing of SNPs/katG SNPs/P4N20_katGF.ab1
- S1 Supplemental Data Files. Sanger Sequencing of SNPs/katG SNPs/P4N20_katGF.Seq
- S1 Supplemental Data Files. Sanger Sequencing of SNPs/katG SNPs/P4N20_katGR.ab1
- S1 Supplemental Data Files. Sanger Sequencing of SNPs/katG SNPs/P4N20_katGR.Seq
- S1 Supplemental Data Files. Sanger Sequencing of SNPs/katG SNPs/P4N22_katGF.ab1
- S1 Supplemental Data Files. Sanger Sequencing of SNPs/katG SNPs/P4N22_katGF.Seq
- S1 Supplemental Data Files. Sanger Sequencing of SNPs/katG SNPs/P4N22_katGR.ab1
- S1 Supplemental Data Files. Sanger Sequencing of SNPs/katG SNPs/P4N22_katGR.Seq
- S1 Supplemental Data Files. Sanger Sequencing of SNPs/katG SNPs/P4N24_katGF.ab1
- S1 Supplemental Data Files. Sanger Sequencing of SNPs/katG SNPs/P4N24_katGF.Seq
- S1 Supplemental Data Files. Sanger Sequencing of SNPs/katG SNPs/P4N24_katGR.ab1
- S1 Supplemental Data Files. Sanger Sequencing of SNPs/katG SNPs/P4N24_katGR.Seq
- S1 Supplemental Data Files. Sanger Sequencing of SNPs/katG SNPs/P4N4_katGF.ab1
- S1 Supplemental Data Files. Sanger Sequencing of SNPs/katG SNPs/P4N4_katGF.Seq
- S1 Supplemental Data Files. Sanger Sequencing of SNPs/katG SNPs/P4N4_katGR.ab1
- S1 Supplemental Data Files. Sanger Sequencing of SNPs/katG SNPs/P4N4_katGR.Seq
- S1 Supplemental Data Files. Sanger Sequencing of SNPs/katG SNPs/P4N6_katGF.ab1
- S1 Supplemental Data Files. Sanger Sequencing of SNPs/katG SNPs/P4N6_katGF.Seq
- S1 Supplemental Data Files. Sanger Sequencing of SNPs/katG SNPs/P4N6_katGR.ab1
- S1 Supplemental Data Files. Sanger Sequencing of SNPs/katG SNPs/P4N6_katGR.Seq
- S1 Supplemental Data Files. Sanger Sequencing of SNPs/katG SNPs/P4N8_katGF.ab1
- S1 Supplemental Data Files. Sanger Sequencing of SNPs/katG SNPs/P4N8_katGF.Seq
- S1 Supplemental Data Files. Sanger Sequencing of SNPs/katG SNPs/P4N8_katGR.ab1
- S1 Supplemental Data Files. Sanger Sequencing of SNPs/katG SNPs/P4N8_katGR.Seq
- S1 Supplemental Data Files. Sanger Sequencing of SNPs/katG SNPs/P4P4_katGF.ab1
- S1 Supplemental Data Files. Sanger Sequencing of SNPs/katG SNPs/P4P4_katGF.Seq
- S1 Supplemental Data Files. Sanger Sequencing of SNPs/katG SNPs/P4P4_katGR.ab1
- S1 Supplemental Data Files. Sanger Sequencing of SNPs/katG SNPs/P4P4_katGR.Seq
- S1 Supplemental Data Files. Sanger Sequencing of SNPs/Other Targets with SNPs/
- S1 Supplemental Data Files. Sanger Sequencing of SNPs/Other Targets with SNPs/A16_rpsL1F.ab1
- S1 Supplemental Data Files. Sanger Sequencing of SNPs/Other Targets with SNPs/A16_rpsL1F.Seq
- S1 Supplemental Data Files. Sanger Sequencing of SNPs/Other Targets with SNPs/C16_rrs10F.ab1
- S1 Supplemental Data Files. Sanger Sequencing of SNPs/Other Targets with SNPs/C16_rrs10F.Seq
- S1 Supplemental Data Files. Sanger Sequencing of SNPs/Other Targets with SNPs/C16_rrs10R.ab1
- S1 Supplemental Data Files. Sanger Sequencing of SNPs/Other Targets with SNPs/C16_rrs10R.Seq
- S1 Supplemental Data Files. Sanger Sequencing of SNPs/Other Targets with SNPs/G14_emb20F.ab1
- S1 Supplemental Data Files. Sanger Sequencing of SNPs/Other Targets with SNPs/G14_emb20F.Seq
- S1 Supplemental Data Files. Sanger Sequencing of SNPs/Other Targets with SNPs/M11_PncA3F.ab1
- S1 Supplemental Data Files. Sanger Sequencing of SNPs/Other Targets with SNPs/M11_PncA3F.Seq
- S1 Supplemental Data Files. Sanger Sequencing of SNPs/Other Targets with SNPs/O5_PncA3F.ab1
- S1 Supplemental Data Files. Sanger Sequencing of SNPs/Other Targets with SNPs/O5_PncA3F.Seq
- S1 Supplemental Data Files. Sanger Sequencing of SNPs/Other Targets with SNPs/O7_rrs10F.ab1
- S1 Supplemental Data Files. Sanger Sequencing of SNPs/Other Targets with SNPs/O7_rrs10F.Seq
- S1 Supplemental Data Files. Sanger Sequencing of SNPs/Other Targets with SNPs/O7_rrs10R.ab1
- S1 Supplemental Data Files. Sanger Sequencing of SNPs/Other Targets with SNPs/O7_rrs10R.Seq
- S1 Supplemental Data Files. Sanger Sequencing of SNPs/Other Targets with SNPs/P4B12_rpsL1F.ab1
- S1 Supplemental Data Files. Sanger Sequencing of SNPs/Other Targets with SNPs/P4B12_rpsL1F.Seq
- S1 Supplemental Data Files. Sanger Sequencing of SNPs/Other Targets with SNPs/P4B12_rpsL1R.ab1
- S1 Supplemental Data Files. Sanger Sequencing of SNPs/Other Targets with SNPs/P4B12_rpsL1R.Seq
- S1 Supplemental Data Files. Sanger Sequencing of SNPs/Other Targets with SNPs/P4B14_inhAF.ab1
- S1 Supplemental Data Files. Sanger Sequencing of SNPs/Other Targets with SNPs/P4B14_inhAF.Seq
- S1 Supplemental Data Files. Sanger Sequencing of SNPs/Other Targets with SNPs/P4B14_inhAR.ab1
- S1 Supplemental Data Files. Sanger Sequencing of SNPs/Other Targets with SNPs/P4B14_inhAR.Seq
- S1 Supplemental Data Files. Sanger Sequencing of SNPs/Other Targets with SNPs/P4B16_emb10F.ab1
- S1 Supplemental Data Files. Sanger Sequencing of SNPs/Other Targets with SNPs/P4B16_emb10F.Seq
- S1 Supplemental Data Files. Sanger Sequencing of SNPs/Other Targets with SNPs/P4B16_emb10R.ab1
- S1 Supplemental Data Files. Sanger Sequencing of SNPs/Other Targets with SNPs/P4B16_emb10R.Seq
- S1 Supplemental Data Files. Sanger Sequencing of SNPs/Other Targets with SNPs/P4B20_rrs10F.ab1
- S1 Supplemental Data Files. Sanger Sequencing of SNPs/Other Targets with SNPs/P4B20_rrs10F.Seq
- S1 Supplemental Data Files. Sanger Sequencing of SNPs/Other Targets with SNPs/P4B20_rrs10R.ab1
- S1 Supplemental Data Files. Sanger Sequencing of SNPs/Other Targets with SNPs/P4B20_rrs10R.Seq
- S1 Supplemental Data Files. Sanger Sequencing of SNPs/Other Targets with SNPs/P4B22_emb20F.ab1
- S1 Supplemental Data Files. Sanger Sequencing of SNPs/Other Targets with SNPs/P4B22_emb20F.Seq
- S1 Supplemental Data Files. Sanger Sequencing of SNPs/Other Targets with SNPs/P4B22_emb20R.ab1
- S1 Supplemental Data Files. Sanger Sequencing of SNPs/Other Targets with SNPs/P4B22_emb20R.Seq
- S1 Supplemental Data Files. Sanger Sequencing of SNPs/Other Targets with SNPs/P4B24_pncA0F.ab1
- S1 Supplemental Data Files. Sanger Sequencing of SNPs/Other Targets with SNPs/P4B24_pncA0F.Seq
- S1 Supplemental Data Files. Sanger Sequencing of SNPs/Other Targets with SNPs/P4B24_pncA0R.ab1
- S1 Supplemental Data Files. Sanger Sequencing of SNPs/Other Targets with SNPs/P4B24_pncA0R.Seq
- S1 Supplemental Data Files. Sanger Sequencing of SNPs/Other Targets with SNPs/P4B8_pncA3F.ab1
- S1 Supplemental Data Files. Sanger Sequencing of SNPs/Other Targets with SNPs/P4B8_pncA3F.Seq
- S1 Supplemental Data Files. Sanger Sequencing of SNPs/Other Targets with SNPs/P4B8_pncA3R.ab1
- S1 Supplemental Data Files. Sanger Sequencing of SNPs/Other Targets with SNPs/P4B8_pncA3R.Seq
- S1 Supplemental Data Files. Sanger Sequencing of SNPs/Other Targets with SNPs/P4D12_rpsL1F.ab1
- S1 Supplemental Data Files. Sanger Sequencing of SNPs/Other Targets with SNPs/P4D12_rpsL1F.Seq
- S1 Supplemental Data Files. Sanger Sequencing of SNPs/Other Targets with SNPs/P4D12_rpsL1R.ab1
- S1 Supplemental Data Files. Sanger Sequencing of SNPs/Other Targets with SNPs/P4D12_rpsL1R.Seq
- S1 Supplemental Data Files. Sanger Sequencing of SNPs/Other Targets with SNPs/P4D14_inhAF.ab1
- S1 Supplemental Data Files. Sanger Sequencing of SNPs/Other Targets with SNPs/P4D14_inhAF.Seq
- S1 Supplemental Data Files. Sanger Sequencing of SNPs/Other Targets with SNPs/P4D14_inhAR.ab1
- S1 Supplemental Data Files. Sanger Sequencing of SNPs/Other Targets with SNPs/P4D14_inhAR.Seq
- S1 Supplemental Data Files. Sanger Sequencing of SNPs/Other Targets with SNPs/P4D16_emb10F.ab1
- S1 Supplemental Data Files. Sanger Sequencing of SNPs/Other Targets with SNPs/P4D16_emb10F.Seq
- S1 Supplemental Data Files. Sanger Sequencing of SNPs/Other Targets with SNPs/P4D16_emb10R.ab1
- S1 Supplemental Data Files. Sanger Sequencing of SNPs/Other Targets with SNPs/P4D16_emb10R.Seq
- S1 Supplemental Data Files. Sanger Sequencing of SNPs/Other Targets with SNPs/P4D22_emb20F.ab1
- S1 Supplemental Data Files. Sanger Sequencing of SNPs/Other Targets with SNPs/P4D22_emb20F.Seq
- S1 Supplemental Data Files. Sanger Sequencing of SNPs/Other Targets with SNPs/P4D22_emb20R.ab1
- S1 Supplemental Data Files. Sanger Sequencing of SNPs/Other Targets with SNPs/P4D22_emb20R.Seq
- S1 Supplemental Data Files. Sanger Sequencing of SNPs/Other Targets with SNPs/P4D8_pncA3F.ab1
- S1 Supplemental Data Files. Sanger Sequencing of SNPs/Other Targets with SNPs/P4D8_pncA3F.Seq
- S1 Supplemental Data Files. Sanger Sequencing of SNPs/Other Targets with SNPs/P4D8_pncA3R.ab1
- S1 Supplemental Data Files. Sanger Sequencing of SNPs/Other Targets with SNPs/P4D8_pncA3R.Seq
- S1 Supplemental Data Files. Sanger Sequencing of SNPs/Other Targets with SNPs/P4F2_emb10F.ab1
- S1 Supplemental Data Files. Sanger Sequencing of SNPs/Other Targets with SNPs/P4F2_emb10F.Seq
- S1 Supplemental Data Files. Sanger Sequencing of SNPs/Other Targets with SNPs/P4F2_emb10R.ab1
- S1 Supplemental Data Files. Sanger Sequencing of SNPs/Other Targets with SNPs/P4F2_emb10R.Seq
- S1 Supplemental Data Files. Sanger Sequencing of SNPs/Other Targets with SNPs/P4F20_rrs10F.ab1
- S1 Supplemental Data Files. Sanger Sequencing of SNPs/Other Targets with SNPs/P4F20_rrs10F.Seq
- S1 Supplemental Data Files. Sanger Sequencing of SNPs/Other Targets with SNPs/P4F20_rrs10R.ab1
- S1 Supplemental Data Files. Sanger Sequencing of SNPs/Other Targets with SNPs/P4F20_rrs10R.Seq
- S1 Supplemental Data Files. Sanger Sequencing of SNPs/Other Targets with SNPs/P4F22_emb20F.ab1
- S1 Supplemental Data Files. Sanger Sequencing of SNPs/Other Targets with SNPs/P4F22_emb20F.Seq
- S1 Supplemental Data Files. Sanger Sequencing of SNPs/Other Targets with SNPs/P4F22_emb20R.ab1
- S1 Supplemental Data Files. Sanger Sequencing of SNPs/Other Targets with SNPs/P4F22_emb20R.Seq
- S1 Supplemental Data Files. Sanger Sequencing of SNPs/Other Targets with SNPs/P4H2_emb10F.ab1
- S1 Supplemental Data Files. Sanger Sequencing of SNPs/Other Targets with SNPs/P4H2_emb10F.Seq
- S1 Supplemental Data Files. Sanger Sequencing of SNPs/Other Targets with SNPs/P4H2_emb10R.ab1
- S1 Supplemental Data Files. Sanger Sequencing of SNPs/Other Targets with SNPs/P4H2_emb10R.Seq
- S1 Supplemental Data Files. Sanger Sequencing of SNPs/Other Targets with SNPs/P4I22_pncA3F.ab1
- S1 Supplemental Data Files. Sanger Sequencing of SNPs/Other Targets with SNPs/P4I22_pncA3F.Seq
- S1 Supplemental Data Files. Sanger Sequencing of SNPs/Other Targets with SNPs/P4I22_pncA3R.ab1
- S1 Supplemental Data Files. Sanger Sequencing of SNPs/Other Targets with SNPs/P4I22_pncA3R.Seq
- S1 Supplemental Data Files. Sanger Sequencing of SNPs/Other Targets with SNPs/P4I24_pncA2F.ab1
- S1 Supplemental Data Files. Sanger Sequencing of SNPs/Other Targets with SNPs/P4I24_pncA2F.Seq
- S1 Supplemental Data Files. Sanger Sequencing of SNPs/Other Targets with SNPs/P4I24_pncA2R.ab1
- S1 Supplemental Data Files. Sanger Sequencing of SNPs/Other Targets with SNPs/P4I24_pncA2R.Seq
- S1 Supplemental Data Files. Sanger Sequencing of SNPs/Other Targets with SNPs/P4J2_emb10F.ab1
- S1 Supplemental Data Files. Sanger Sequencing of SNPs/Other Targets with SNPs/P4J2_emb10F.Seq
- S1 Supplemental Data Files. Sanger Sequencing of SNPs/Other Targets with SNPs/P4J2_emb10R.ab1
- S1 Supplemental Data Files. Sanger Sequencing of SNPs/Other Targets with SNPs/P4J2_emb10R.Seq
- S1 Supplemental Data Files. Sanger Sequencing of SNPs/Other Targets with SNPs/P4K24_pncA2F.ab1
- S1 Supplemental Data Files. Sanger Sequencing of SNPs/Other Targets with SNPs/P4K24_pncA2F.Seq
- S1 Supplemental Data Files. Sanger Sequencing of SNPs/Other Targets with SNPs/P4K24_pncA2R.ab1
- S1 Supplemental Data Files. Sanger Sequencing of SNPs/Other Targets with SNPs/P4K24_pncA2R.Seq
- S1 Supplemental Data Files. Sanger Sequencing of SNPs/Other Targets with SNPs/P4L2_emb10F.ab1
- S1 Supplemental Data Files. Sanger Sequencing of SNPs/Other Targets with SNPs/P4L2_emb10F.Seq
- S1 Supplemental Data Files. Sanger Sequencing of SNPs/Other Targets with SNPs/P4L2_emb10R.ab1
- S1 Supplemental Data Files. Sanger Sequencing of SNPs/Other Targets with SNPs/P4L2_emb10R.Seq
- S1 Supplemental Data Files. Sanger Sequencing of SNPs/rpoB SNPs/
- S1 Supplemental Data Files. Sanger Sequencing of SNPs/rpoB SNPs/P3B10_rpoBF.ab1
- S1 Supplemental Data Files. Sanger Sequencing of SNPs/rpoB SNPs/P3B10_rpoBF.Seq
- S1 Supplemental Data Files. Sanger Sequencing of SNPs/rpoB SNPs/P3B10_rpoBR.ab1
- S1 Supplemental Data Files. Sanger Sequencing of SNPs/rpoB SNPs/P3B10_rpoBR.Seq
- S1 Supplemental Data Files. Sanger Sequencing of SNPs/rpoB SNPs/P3B12_rpoBF.ab1
- S1 Supplemental Data Files. Sanger Sequencing of SNPs/rpoB SNPs/P3B12_rpoBF.Seq
- S1 Supplemental Data Files. Sanger Sequencing of SNPs/rpoB SNPs/P3B12_rpoBR.ab1
- S1 Supplemental Data Files. Sanger Sequencing of SNPs/rpoB SNPs/P3B12_rpoBR.Seq
- S1 Supplemental Data Files. Sanger Sequencing of SNPs/rpoB SNPs/P3B14_rpoBF.ab1
- S1 Supplemental Data Files. Sanger Sequencing of SNPs/rpoB SNPs/P3B14_rpoBF.Seq
- S1 Supplemental Data Files. Sanger Sequencing of SNPs/rpoB SNPs/P3B14_rpoBR.ab1
- S1 Supplemental Data Files. Sanger Sequencing of SNPs/rpoB SNPs/P3B14_rpoBR.Seq
- S1 Supplemental Data Files. Sanger Sequencing of SNPs/rpoB SNPs/P3B16_rpoBF.ab1
- S1 Supplemental Data Files. Sanger Sequencing of SNPs/rpoB SNPs/P3B16_rpoBF.Seq
- S1 Supplemental Data Files. Sanger Sequencing of SNPs/rpoB SNPs/P3B16_rpoBR.ab1
- S1 Supplemental Data Files. Sanger Sequencing of SNPs/rpoB SNPs/P3B16_rpoBR.Seq
- S1 Supplemental Data Files. Sanger Sequencing of SNPs/rpoB SNPs/P3B18_rpoBF.ab1
- S1 Supplemental Data Files. Sanger Sequencing of SNPs/rpoB SNPs/P3B18_rpoBF.Seq
- S1 Supplemental Data Files. Sanger Sequencing of SNPs/rpoB SNPs/P3B18_rpoBR.ab1
- S1 Supplemental Data Files. Sanger Sequencing of SNPs/rpoB SNPs/P3B18_rpoBR.Seq
- S1 Supplemental Data Files. Sanger Sequencing of SNPs/rpoB SNPs/P3B2_rpoBF.ab1
- S1 Supplemental Data Files. Sanger Sequencing of SNPs/rpoB SNPs/P3B2_rpoBF.Seq
- S1 Supplemental Data Files. Sanger Sequencing of SNPs/rpoB SNPs/P3B2_rpoBR.ab1
- S1 Supplemental Data Files. Sanger Sequencing of SNPs/rpoB SNPs/P3B2_rpoBR.Seq
- S1 Supplemental Data Files. Sanger Sequencing of SNPs/rpoB SNPs/P3B20_rpoBF.ab1
- S1 Supplemental Data Files. Sanger Sequencing of SNPs/rpoB SNPs/P3B20_rpoBF.Seq
- S1 Supplemental Data Files. Sanger Sequencing of SNPs/rpoB SNPs/P3B20_rpoBR.ab1
- S1 Supplemental Data Files. Sanger Sequencing of SNPs/rpoB SNPs/P3B20_rpoBR.Seq
- S1 Supplemental Data Files. Sanger Sequencing of SNPs/rpoB SNPs/P3B22_rpoBF.ab1
- S1 Supplemental Data Files. Sanger Sequencing of SNPs/rpoB SNPs/P3B22_rpoBF.Seq
- S1 Supplemental Data Files. Sanger Sequencing of SNPs/rpoB SNPs/P3B22_rpoBR.ab1
- S1 Supplemental Data Files. Sanger Sequencing of SNPs/rpoB SNPs/P3B22_rpoBR.Seq
- S1 Supplemental Data Files. Sanger Sequencing of SNPs/rpoB SNPs/P3B24_rpoBF.ab1
- S1 Supplemental Data Files. Sanger Sequencing of SNPs/rpoB SNPs/P3B24_rpoBF.Seq
- S1 Supplemental Data Files. Sanger Sequencing of SNPs/rpoB SNPs/P3B24_rpoBR.ab1
- S1 Supplemental Data Files. Sanger Sequencing of SNPs/rpoB SNPs/P3B24_rpoBR.Seq
- S1 Supplemental Data Files. Sanger Sequencing of SNPs/rpoB SNPs/P3B4_rpoBF.ab1
- S1 Supplemental Data Files. Sanger Sequencing of SNPs/rpoB SNPs/P3B4_rpoBF.Seq
- S1 Supplemental Data Files. Sanger Sequencing of SNPs/rpoB SNPs/P3B4_rpoBR.ab1
- S1 Supplemental Data Files. Sanger Sequencing of SNPs/rpoB SNPs/P3B4_rpoBR.Seq
- S1 Supplemental Data Files. Sanger Sequencing of SNPs/rpoB SNPs/P3B6_rpoBF.ab1
- S1 Supplemental Data Files. Sanger Sequencing of SNPs/rpoB SNPs/P3B6_rpoBF.Seq
- S1 Supplemental Data Files. Sanger Sequencing of SNPs/rpoB SNPs/P3B6_rpoBR.ab1
- S1 Supplemental Data Files. Sanger Sequencing of SNPs/rpoB SNPs/P3B6_rpoBR.Seq
- S1 Supplemental Data Files. Sanger Sequencing of SNPs/rpoB SNPs/P3B8_rpoBF.ab1
- S1 Supplemental Data Files. Sanger Sequencing of SNPs/rpoB SNPs/P3B8_rpoBF.Seq
- S1 Supplemental Data Files. Sanger Sequencing of SNPs/rpoB SNPs/P3B8_rpoBR.ab1
- S1 Supplemental Data Files. Sanger Sequencing of SNPs/rpoB SNPs/P3B8_rpoBR.Seq
- S1 Supplemental Data Files. Sanger Sequencing of SNPs/rpoB SNPs/P3D10_rpoBF.ab1
- S1 Supplemental Data Files. Sanger Sequencing of SNPs/rpoB SNPs/P3D10_rpoBF.Seq
- S1 Supplemental Data Files. Sanger Sequencing of SNPs/rpoB SNPs/P3D10_rpoBR.ab1
- S1 Supplemental Data Files. Sanger Sequencing of SNPs/rpoB SNPs/P3D10_rpoBR.Seq
- S1 Supplemental Data Files. Sanger Sequencing of SNPs/rpoB SNPs/P3D12_rpoBF.ab1
- S1 Supplemental Data Files. Sanger Sequencing of SNPs/rpoB SNPs/P3D12_rpoBF.Seq
- S1 Supplemental Data Files. Sanger Sequencing of SNPs/rpoB SNPs/P3D12_rpoBR.ab1
- S1 Supplemental Data Files. Sanger Sequencing of SNPs/rpoB SNPs/P3D12_rpoBR.Seq
- S1 Supplemental Data Files. Sanger Sequencing of SNPs/rpoB SNPs/P3D14_rpoBF.ab1
- S1 Supplemental Data Files. Sanger Sequencing of SNPs/rpoB SNPs/P3D14_rpoBF.Seq
- S1 Supplemental Data Files. Sanger Sequencing of SNPs/rpoB SNPs/P3D14_rpoBR.ab1
- S1 Supplemental Data Files. Sanger Sequencing of SNPs/rpoB SNPs/P3D14_rpoBR.Seq
- S1 Supplemental Data Files. Sanger Sequencing of SNPs/rpoB SNPs/P3D16_rpoBF.ab1
- S1 Supplemental Data Files. Sanger Sequencing of SNPs/rpoB SNPs/P3D16_rpoBF.Seq
- S1 Supplemental Data Files. Sanger Sequencing of SNPs/rpoB SNPs/P3D16_rpoBR.ab1
- S1 Supplemental Data Files. Sanger Sequencing of SNPs/rpoB SNPs/P3D16_rpoBR.Seq
- S1 Supplemental Data Files. Sanger Sequencing of SNPs/rpoB SNPs/P3D18_rpoBF.ab1
- S1 Supplemental Data Files. Sanger Sequencing of SNPs/rpoB SNPs/P3D18_rpoBF.Seq
- S1 Supplemental Data Files. Sanger Sequencing of SNPs/rpoB SNPs/P3D18_rpoBR.ab1
- S1 Supplemental Data Files. Sanger Sequencing of SNPs/rpoB SNPs/P3D18_rpoBR.Seq
- S1 Supplemental Data Files. Sanger Sequencing of SNPs/rpoB SNPs/P3D2_rpoBF.ab1
- S1 Supplemental Data Files. Sanger Sequencing of SNPs/rpoB SNPs/P3D2_rpoBF.Seq
- S1 Supplemental Data Files. Sanger Sequencing of SNPs/rpoB SNPs/P3D2_rpoBR.ab1
- S1 Supplemental Data Files. Sanger Sequencing of SNPs/rpoB SNPs/P3D2_rpoBR.Seq
- S1 Supplemental Data Files. Sanger Sequencing of SNPs/rpoB SNPs/P3D20_rpoBF.ab1
- S1 Supplemental Data Files. Sanger Sequencing of SNPs/rpoB SNPs/P3D20_rpoBF.Seq
- S1 Supplemental Data Files. Sanger Sequencing of SNPs/rpoB SNPs/P3D20_rpoBR.ab1
- S1 Supplemental Data Files. Sanger Sequencing of SNPs/rpoB SNPs/P3D20_rpoBR.Seq
- S1 Supplemental Data Files. Sanger Sequencing of SNPs/rpoB SNPs/P3D22_rpoBF.ab1
- S1 Supplemental Data Files. Sanger Sequencing of SNPs/rpoB SNPs/P3D22_rpoBF.Seq
- S1 Supplemental Data Files. Sanger Sequencing of SNPs/rpoB SNPs/P3D22_rpoBR.ab1
- S1 Supplemental Data Files. Sanger Sequencing of SNPs/rpoB SNPs/P3D22_rpoBR.Seq
- S1 Supplemental Data Files. Sanger Sequencing of SNPs/rpoB SNPs/P3D24_rpoBF.ab1
- S1 Supplemental Data Files. Sanger Sequencing of SNPs/rpoB SNPs/P3D24_rpoBF.Seq
- S1 Supplemental Data Files. Sanger Sequencing of SNPs/rpoB SNPs/P3D24_rpoBR.ab1
- S1 Supplemental Data Files. Sanger Sequencing of SNPs/rpoB SNPs/P3D24_rpoBR.Seq
- S1 Supplemental Data Files. Sanger Sequencing of SNPs/rpoB SNPs/P3D4_rpoBF.ab1
- S1 Supplemental Data Files. Sanger Sequencing of SNPs/rpoB SNPs/P3D4_rpoBF.Seq
- S1 Supplemental Data Files. Sanger Sequencing of SNPs/rpoB SNPs/P3D4_rpoBR.ab1
- S1 Supplemental Data Files. Sanger Sequencing of SNPs/rpoB SNPs/P3D4_rpoBR.Seq
- S1 Supplemental Data Files. Sanger Sequencing of SNPs/rpoB SNPs/P3D6_rpoBF.ab1
- S1 Supplemental Data Files. Sanger Sequencing of SNPs/rpoB SNPs/P3D6_rpoBF.Seq
- S1 Supplemental Data Files. Sanger Sequencing of SNPs/rpoB SNPs/P3D6_rpoBR.ab1
- S1 Supplemental Data Files. Sanger Sequencing of SNPs/rpoB SNPs/P3D6_rpoBR.Seq
- S1 Supplemental Data Files. Sanger Sequencing of SNPs/rpoB SNPs/P3D8_rpoBF.ab1
- S1 Supplemental Data Files. Sanger Sequencing of SNPs/rpoB SNPs/P3D8_rpoBF.Seq
- S1 Supplemental Data Files. Sanger Sequencing of SNPs/rpoB SNPs/P3D8_rpoBR.ab1
- S1 Supplemental Data Files. Sanger Sequencing of SNPs/rpoB SNPs/P3D8_rpoBR.Seq
- S1 Supplemental Data Files. Sanger Sequencing of SNPs/rpoB SNPs/P3F10_rpoBF.ab1
- S1 Supplemental Data Files. Sanger Sequencing of SNPs/rpoB SNPs/P3F10_rpoBF.Seq
- S1 Supplemental Data Files. Sanger Sequencing of SNPs/rpoB SNPs/P3F10_rpoBR.ab1
- S1 Supplemental Data Files. Sanger Sequencing of SNPs/rpoB SNPs/P3F10_rpoBR.Seq
- S1 Supplemental Data Files. Sanger Sequencing of SNPs/rpoB SNPs/P3F12_rpoBF.ab1
- S1 Supplemental Data Files. Sanger Sequencing of SNPs/rpoB SNPs/P3F12_rpoBF.Seq
- S1 Supplemental Data Files. Sanger Sequencing of SNPs/rpoB SNPs/P3F12_rpoBR.ab1
- S1 Supplemental Data Files. Sanger Sequencing of SNPs/rpoB SNPs/P3F12_rpoBR.Seq
- S1 Supplemental Data Files. Sanger Sequencing of SNPs/rpoB SNPs/P3F14_rpoBF.ab1
- S1 Supplemental Data Files. Sanger Sequencing of SNPs/rpoB SNPs/P3F14_rpoBF.Seq
- S1 Supplemental Data Files. Sanger Sequencing of SNPs/rpoB SNPs/P3F14_rpoBR.ab1
- S1 Supplemental Data Files. Sanger Sequencing of SNPs/rpoB SNPs/P3F14_rpoBR.Seq
- S1 Supplemental Data Files. Sanger Sequencing of SNPs/rpoB SNPs/P3F16_rpoBF.ab1
- S1 Supplemental Data Files. Sanger Sequencing of SNPs/rpoB SNPs/P3F16_rpoBF.Seq
- S1 Supplemental Data Files. Sanger Sequencing of SNPs/rpoB SNPs/P3F16_rpoBR.ab1
- S1 Supplemental Data Files. Sanger Sequencing of SNPs/rpoB SNPs/P3F16_rpoBR.Seq
- S1 Supplemental Data Files. Sanger Sequencing of SNPs/rpoB SNPs/P3F18_rpoBF.ab1
- S1 Supplemental Data Files. Sanger Sequencing of SNPs/rpoB SNPs/P3F18_rpoBF.Seq
- S1 Supplemental Data Files. Sanger Sequencing of SNPs/rpoB SNPs/P3F18_rpoBR.ab1
- S1 Supplemental Data Files. Sanger Sequencing of SNPs/rpoB SNPs/P3F18_rpoBR.Seq
- S1 Supplemental Data Files. Sanger Sequencing of SNPs/rpoB SNPs/P3F2_rpoBF.ab1
- S1 Supplemental Data Files. Sanger Sequencing of SNPs/rpoB SNPs/P3F2_rpoBF.Seq
- S1 Supplemental Data Files. Sanger Sequencing of SNPs/rpoB SNPs/P3F2_rpoBR.ab1
- S1 Supplemental Data Files. Sanger Sequencing of SNPs/rpoB SNPs/P3F2_rpoBR.Seq
- S1 Supplemental Data Files. Sanger Sequencing of SNPs/rpoB SNPs/P3F20_rpoBF.ab1
- S1 Supplemental Data Files. Sanger Sequencing of SNPs/rpoB SNPs/P3F20_rpoBF.Seq
- S1 Supplemental Data Files. Sanger Sequencing of SNPs/rpoB SNPs/P3F20_rpoBR.ab1
- S1 Supplemental Data Files. Sanger Sequencing of SNPs/rpoB SNPs/P3F20_rpoBR.Seq
- S1 Supplemental Data Files. Sanger Sequencing of SNPs/rpoB SNPs/P3F22_rpoBF.ab1
[truncated: 127 more entries]
