# Supplementary material for: Detection of drug resistant Mycobacterium tuberculosis by high-throughput sequencing of DNA isolated from acid fast bacilli smears
Source: PLoS One. 2020 May 8;15(5):e0232343. doi: 10.1371/journal.pone.0232343 (PMC7209238; doi:10.1371/journal.pone.0232343)
Supplement: S1 Data — (ZIP) [file pone.0232343.s008.zip › S1 Supplemental Data Files. Sanger Sequencing of SNPs/katG SNPs/P4B6_katGF.Seq]

ACGACTCGATGCGGTGTGATCGCGTCCTTACCGGTTCGGTGCATACGAGCTCTTCCAGCCAAGCCATCTGCTCCAGCGGA
GCGCTCGGGTCGGGGCGACAGATCGCTGGCCGAGCATGCTCTTACTGAAAGGCGAATCATGTCTCTATCCTACCCCGACA
ACGCGACACAAGAAGGAAAACAAA
