# Supplementary material for: Detection of drug resistant Mycobacterium tuberculosis by high-throughput sequencing of DNA isolated from acid fast bacilli smears
Source: PLoS One. 2020 May 8;15(5):e0232343. doi: 10.1371/journal.pone.0232343 (PMC7209238; doi:10.1371/journal.pone.0232343)
Supplement: S2 Data — (ZIP) [file pone.0232343.s009.zip]

Archive with 257 entries (256 files):
- S2 Supplemental Data Files. Sanger Sequencing of Wild Type pncA/Wild Type pncA/
- S2 Supplemental Data Files. Sanger Sequencing of Wild Type pncA/Wild Type pncA/P2B12_pncA0F.ab1
- S2 Supplemental Data Files. Sanger Sequencing of Wild Type pncA/Wild Type pncA/P2B12_pncA0F.Seq
- S2 Supplemental Data Files. Sanger Sequencing of Wild Type pncA/Wild Type pncA/P2B12_pncA0R.ab1
- S2 Supplemental Data Files. Sanger Sequencing of Wild Type pncA/Wild Type pncA/P2B12_pncA0R.Seq
- S2 Supplemental Data Files. Sanger Sequencing of Wild Type pncA/Wild Type pncA/P2B14_pncA0F.ab1
- S2 Supplemental Data Files. Sanger Sequencing of Wild Type pncA/Wild Type pncA/P2B14_pncA0F.Seq
- S2 Supplemental Data Files. Sanger Sequencing of Wild Type pncA/Wild Type pncA/P2B14_pncA0R.ab1
- S2 Supplemental Data Files. Sanger Sequencing of Wild Type pncA/Wild Type pncA/P2B14_pncA0R.Seq
- S2 Supplemental Data Files. Sanger Sequencing of Wild Type pncA/Wild Type pncA/P2B16_pncA0F.ab1
- S2 Supplemental Data Files. Sanger Sequencing of Wild Type pncA/Wild Type pncA/P2B16_pncA0F.Seq
- S2 Supplemental Data Files. Sanger Sequencing of Wild Type pncA/Wild Type pncA/P2B16_pncA0R.ab1
- S2 Supplemental Data Files. Sanger Sequencing of Wild Type pncA/Wild Type pncA/P2B16_pncA0R.Seq
- S2 Supplemental Data Files. Sanger Sequencing of Wild Type pncA/Wild Type pncA/P2B18_pncA0F.ab1
- S2 Supplemental Data Files. Sanger Sequencing of Wild Type pncA/Wild Type pncA/P2B18_pncA0F.Seq
- S2 Supplemental Data Files. Sanger Sequencing of Wild Type pncA/Wild Type pncA/P2B18_pncA0R.ab1
- S2 Supplemental Data Files. Sanger Sequencing of Wild Type pncA/Wild Type pncA/P2B18_pncA0R.Seq
- S2 Supplemental Data Files. Sanger Sequencing of Wild Type pncA/Wild Type pncA/P2B2_pncA0F.ab1
- S2 Supplemental Data Files. Sanger Sequencing of Wild Type pncA/Wild Type pncA/P2B2_pncA0F.Seq
- S2 Supplemental Data Files. Sanger Sequencing of Wild Type pncA/Wild Type pncA/P2B2_pncA0R.ab1
- S2 Supplemental Data Files. Sanger Sequencing of Wild Type pncA/Wild Type pncA/P2B2_pncA0R.Seq
- S2 Supplemental Data Files. Sanger Sequencing of Wild Type pncA/Wild Type pncA/P2B20_pncA0F.ab1
- S2 Supplemental Data Files. Sanger Sequencing of Wild Type pncA/Wild Type pncA/P2B20_pncA0F.Seq
- S2 Supplemental Data Files. Sanger Sequencing of Wild Type pncA/Wild Type pncA/P2B20_pncA0R.ab1
- S2 Supplemental Data Files. Sanger Sequencing of Wild Type pncA/Wild Type pncA/P2B20_pncA0R.Seq
- S2 Supplemental Data Files. Sanger Sequencing of Wild Type pncA/Wild Type pncA/P2B22_pncA0F.ab1
- S2 Supplemental Data Files. Sanger Sequencing of Wild Type pncA/Wild Type pncA/P2B22_pncA0F.Seq
- S2 Supplemental Data Files. Sanger Sequencing of Wild Type pncA/Wild Type pncA/P2B22_pncA0R.ab1
- S2 Supplemental Data Files. Sanger Sequencing of Wild Type pncA/Wild Type pncA/P2B22_pncA0R.Seq
- S2 Supplemental Data Files. Sanger Sequencing of Wild Type pncA/Wild Type pncA/P2B24_pncA0F.ab1
- S2 Supplemental Data Files. Sanger Sequencing of Wild Type pncA/Wild Type pncA/P2B24_pncA0F.Seq
- S2 Supplemental Data Files. Sanger Sequencing of Wild Type pncA/Wild Type pncA/P2B24_pncA0R.ab1
- S2 Supplemental Data Files. Sanger Sequencing of Wild Type pncA/Wild Type pncA/P2B24_pncA0R.Seq
- S2 Supplemental Data Files. Sanger Sequencing of Wild Type pncA/Wild Type pncA/P2B4_pncA0F.ab1
- S2 Supplemental Data Files. Sanger Sequencing of Wild Type pncA/Wild Type pncA/P2B4_pncA0F.Seq
- S2 Supplemental Data Files. Sanger Sequencing of Wild Type pncA/Wild Type pncA/P2B4_pncA0R.ab1
- S2 Supplemental Data Files. Sanger Sequencing of Wild Type pncA/Wild Type pncA/P2B4_pncA0R.Seq
- S2 Supplemental Data Files. Sanger Sequencing of Wild Type pncA/Wild Type pncA/P2B6_pncA0F.ab1
- S2 Supplemental Data Files. Sanger Sequencing of Wild Type pncA/Wild Type pncA/P2B6_pncA0F.Seq
- S2 Supplemental Data Files. Sanger Sequencing of Wild Type pncA/Wild Type pncA/P2B6_pncA0R.ab1
- S2 Supplemental Data Files. Sanger Sequencing of Wild Type pncA/Wild Type pncA/P2B6_pncA0R.Seq
- S2 Supplemental Data Files. Sanger Sequencing of Wild Type pncA/Wild Type pncA/P2B8_pncA0F.ab1
- S2 Supplemental Data Files. Sanger Sequencing of Wild Type pncA/Wild Type pncA/P2B8_pncA0F.Seq
- S2 Supplemental Data Files. Sanger Sequencing of Wild Type pncA/Wild Type pncA/P2B8_pncA0R.ab1
- S2 Supplemental Data Files. Sanger Sequencing of Wild Type pncA/Wild Type pncA/P2B8_pncA0R.Seq
- S2 Supplemental Data Files. Sanger Sequencing of Wild Type pncA/Wild Type pncA/P2D12_pncA1F.ab1
- S2 Supplemental Data Files. Sanger Sequencing of Wild Type pncA/Wild Type pncA/P2D12_pncA1F.Seq
- S2 Supplemental Data Files. Sanger Sequencing of Wild Type pncA/Wild Type pncA/P2D12_pncA1R.ab1
- S2 Supplemental Data Files. Sanger Sequencing of Wild Type pncA/Wild Type pncA/P2D12_pncA1R.Seq
- S2 Supplemental Data Files. Sanger Sequencing of Wild Type pncA/Wild Type pncA/P2D14_pncA1F.ab1
- S2 Supplemental Data Files. Sanger Sequencing of Wild Type pncA/Wild Type pncA/P2D14_pncA1F.Seq
- S2 Supplemental Data Files. Sanger Sequencing of Wild Type pncA/Wild Type pncA/P2D14_pncA1R.ab1
- S2 Supplemental Data Files. Sanger Sequencing of Wild Type pncA/Wild Type pncA/P2D14_pncA1R.Seq
- S2 Supplemental Data Files. Sanger Sequencing of Wild Type pncA/Wild Type pncA/P2D16_pncA1F.ab1
- S2 Supplemental Data Files. Sanger Sequencing of Wild Type pncA/Wild Type pncA/P2D16_pncA1F.Seq
- S2 Supplemental Data Files. Sanger Sequencing of Wild Type pncA/Wild Type pncA/P2D16_pncA1R.ab1
- S2 Supplemental Data Files. Sanger Sequencing of Wild Type pncA/Wild Type pncA/P2D16_pncA1R.Seq
- S2 Supplemental Data Files. Sanger Sequencing of Wild Type pncA/Wild Type pncA/P2D18_pncA1F.ab1
- S2 Supplemental Data Files. Sanger Sequencing of Wild Type pncA/Wild Type pncA/P2D18_pncA1F.Seq
- S2 Supplemental Data Files. Sanger Sequencing of Wild Type pncA/Wild Type pncA/P2D18_pncA1R.ab1
- S2 Supplemental Data Files. Sanger Sequencing of Wild Type pncA/Wild Type pncA/P2D18_pncA1R.Seq
- S2 Supplemental Data Files. Sanger Sequencing of Wild Type pncA/Wild Type pncA/P2D2_pncA1F.ab1
- S2 Supplemental Data Files. Sanger Sequencing of Wild Type pncA/Wild Type pncA/P2D2_pncA1F.Seq
- S2 Supplemental Data Files. Sanger Sequencing of Wild Type pncA/Wild Type pncA/P2D2_pncA1R.ab1
- S2 Supplemental Data Files. Sanger Sequencing of Wild Type pncA/Wild Type pncA/P2D2_pncA1R.Seq
- S2 Supplemental Data Files. Sanger Sequencing of Wild Type pncA/Wild Type pncA/P2D20_pncA1F.ab1
- S2 Supplemental Data Files. Sanger Sequencing of Wild Type pncA/Wild Type pncA/P2D20_pncA1F.Seq
- S2 Supplemental Data Files. Sanger Sequencing of Wild Type pncA/Wild Type pncA/P2D20_pncA1R.ab1
- S2 Supplemental Data Files. Sanger Sequencing of Wild Type pncA/Wild Type pncA/P2D20_pncA1R.Seq
- S2 Supplemental Data Files. Sanger Sequencing of Wild Type pncA/Wild Type pncA/P2D22_pncA1F.ab1
- S2 Supplemental Data Files. Sanger Sequencing of Wild Type pncA/Wild Type pncA/P2D22_pncA1F.Seq
- S2 Supplemental Data Files. Sanger Sequencing of Wild Type pncA/Wild Type pncA/P2D22_pncA1R.ab1
- S2 Supplemental Data Files. Sanger Sequencing of Wild Type pncA/Wild Type pncA/P2D22_pncA1R.Seq
- S2 Supplemental Data Files. Sanger Sequencing of Wild Type pncA/Wild Type pncA/P2D24_pncA1F.ab1
- S2 Supplemental Data Files. Sanger Sequencing of Wild Type pncA/Wild Type pncA/P2D24_pncA1F.Seq
- S2 Supplemental Data Files. Sanger Sequencing of Wild Type pncA/Wild Type pncA/P2D24_pncA1R.ab1
- S2 Supplemental Data Files. Sanger Sequencing of Wild Type pncA/Wild Type pncA/P2D24_pncA1R.Seq
- S2 Supplemental Data Files. Sanger Sequencing of Wild Type pncA/Wild Type pncA/P2D4_pncA1F.ab1
- S2 Supplemental Data Files. Sanger Sequencing of Wild Type pncA/Wild Type pncA/P2D4_pncA1F.Seq
- S2 Supplemental Data Files. Sanger Sequencing of Wild Type pncA/Wild Type pncA/P2D4_pncA1R.ab1
- S2 Supplemental Data Files. Sanger Sequencing of Wild Type pncA/Wild Type pncA/P2D4_pncA1R.Seq
- S2 Supplemental Data Files. Sanger Sequencing of Wild Type pncA/Wild Type pncA/P2D6_pncA1F.ab1
- S2 Supplemental Data Files. Sanger Sequencing of Wild Type pncA/Wild Type pncA/P2D6_pncA1F.Seq
- S2 Supplemental Data Files. Sanger Sequencing of Wild Type pncA/Wild Type pncA/P2D6_pncA1R.ab1
- S2 Supplemental Data Files. Sanger Sequencing of Wild Type pncA/Wild Type pncA/P2D6_pncA1R.Seq
- S2 Supplemental Data Files. Sanger Sequencing of Wild Type pncA/Wild Type pncA/P2D8_pncA1F.ab1
- S2 Supplemental Data Files. Sanger Sequencing of Wild Type pncA/Wild Type pncA/P2D8_pncA1F.Seq
- S2 Supplemental Data Files. Sanger Sequencing of Wild Type pncA/Wild Type pncA/P2D8_pncA1R.ab1
- S2 Supplemental Data Files. Sanger Sequencing of Wild Type pncA/Wild Type pncA/P2D8_pncA1R.Seq
- S2 Supplemental Data Files. Sanger Sequencing of Wild Type pncA/Wild Type pncA/P2F12_pncA2F.ab1
- S2 Supplemental Data Files. Sanger Sequencing of Wild Type pncA/Wild Type pncA/P2F12_pncA2F.Seq
- S2 Supplemental Data Files. Sanger Sequencing of Wild Type pncA/Wild Type pncA/P2F12_pncA2R.ab1
- S2 Supplemental Data Files. Sanger Sequencing of Wild Type pncA/Wild Type pncA/P2F12_pncA2R.Seq
- S2 Supplemental Data Files. Sanger Sequencing of Wild Type pncA/Wild Type pncA/P2F14_pncA2F.ab1
- S2 Supplemental Data Files. Sanger Sequencing of Wild Type pncA/Wild Type pncA/P2F14_pncA2F.Seq
- S2 Supplemental Data Files. Sanger Sequencing of Wild Type pncA/Wild Type pncA/P2F14_pncA2R.ab1
- S2 Supplemental Data Files. Sanger Sequencing of Wild Type pncA/Wild Type pncA/P2F14_pncA2R.Seq
- S2 Supplemental Data Files. Sanger Sequencing of Wild Type pncA/Wild Type pncA/P2F16_pncA2F.ab1
- S2 Supplemental Data Files. Sanger Sequencing of Wild Type pncA/Wild Type pncA/P2F16_pncA2F.Seq
- S2 Supplemental Data Files. Sanger Sequencing of Wild Type pncA/Wild Type pncA/P2F16_pncA2R.ab1
- S2 Supplemental Data Files. Sanger Sequencing of Wild Type pncA/Wild Type pncA/P2F16_pncA2R.Seq
- S2 Supplemental Data Files. Sanger Sequencing of Wild Type pncA/Wild Type pncA/P2F18_pncA2F.ab1
- S2 Supplemental Data Files. Sanger Sequencing of Wild Type pncA/Wild Type pncA/P2F18_pncA2F.Seq
- S2 Supplemental Data Files. Sanger Sequencing of Wild Type pncA/Wild Type pncA/P2F18_pncA2R.ab1
- S2 Supplemental Data Files. Sanger Sequencing of Wild Type pncA/Wild Type pncA/P2F18_pncA2R.Seq
- S2 Supplemental Data Files. Sanger Sequencing of Wild Type pncA/Wild Type pncA/P2F2_pncA2F.ab1
- S2 Supplemental Data Files. Sanger Sequencing of Wild Type pncA/Wild Type pncA/P2F2_pncA2F.Seq
- S2 Supplemental Data Files. Sanger Sequencing of Wild Type pncA/Wild Type pncA/P2F2_pncA2R.ab1
- S2 Supplemental Data Files. Sanger Sequencing of Wild Type pncA/Wild Type pncA/P2F2_pncA2R.Seq
- S2 Supplemental Data Files. Sanger Sequencing of Wild Type pncA/Wild Type pncA/P2F20_pncA2F.ab1
- S2 Supplemental Data Files. Sanger Sequencing of Wild Type pncA/Wild Type pncA/P2F20_pncA2F.Seq
- S2 Supplemental Data Files. Sanger Sequencing of Wild Type pncA/Wild Type pncA/P2F20_pncA2R.ab1
- S2 Supplemental Data Files. Sanger Sequencing of Wild Type pncA/Wild Type pncA/P2F20_pncA2R.Seq
- S2 Supplemental Data Files. Sanger Sequencing of Wild Type pncA/Wild Type pncA/P2F22_pncA2F.ab1
- S2 Supplemental Data Files. Sanger Sequencing of Wild Type pncA/Wild Type pncA/P2F22_pncA2F.Seq
- S2 Supplemental Data Files. Sanger Sequencing of Wild Type pncA/Wild Type pncA/P2F22_pncA2R.ab1
- S2 Supplemental Data Files. Sanger Sequencing of Wild Type pncA/Wild Type pncA/P2F22_pncA2R.Seq
- S2 Supplemental Data Files. Sanger Sequencing of Wild Type pncA/Wild Type pncA/P2F24_pncA2F.ab1
- S2 Supplemental Data Files. Sanger Sequencing of Wild Type pncA/Wild Type pncA/P2F24_pncA2F.Seq
- S2 Supplemental Data Files. Sanger Sequencing of Wild Type pncA/Wild Type pncA/P2F24_pncA2R.ab1
- S2 Supplemental Data Files. Sanger Sequencing of Wild Type pncA/Wild Type pncA/P2F24_pncA2R.Seq
- S2 Supplemental Data Files. Sanger Sequencing of Wild Type pncA/Wild Type pncA/P2F4_pncA2F.ab1
- S2 Supplemental Data Files. Sanger Sequencing of Wild Type pncA/Wild Type pncA/P2F4_pncA2F.Seq
- S2 Supplemental Data Files. Sanger Sequencing of Wild Type pncA/Wild Type pncA/P2F4_pncA2R.ab1
- S2 Supplemental Data Files. Sanger Sequencing of Wild Type pncA/Wild Type pncA/P2F4_pncA2R.Seq
- S2 Supplemental Data Files. Sanger Sequencing of Wild Type pncA/Wild Type pncA/P2F6_pncA2F.ab1
- S2 Supplemental Data Files. Sanger Sequencing of Wild Type pncA/Wild Type pncA/P2F6_pncA2F.Seq
- S2 Supplemental Data Files. Sanger Sequencing of Wild Type pncA/Wild Type pncA/P2F6_pncA2R.ab1
- S2 Supplemental Data Files. Sanger Sequencing of Wild Type pncA/Wild Type pncA/P2F6_pncA2R.Seq
- S2 Supplemental Data Files. Sanger Sequencing of Wild Type pncA/Wild Type pncA/P2F8_pncA2F.ab1
- S2 Supplemental Data Files. Sanger Sequencing of Wild Type pncA/Wild Type pncA/P2F8_pncA2F.Seq
- S2 Supplemental Data Files. Sanger Sequencing of Wild Type pncA/Wild Type pncA/P2F8_pncA2R.ab1
- S2 Supplemental Data Files. Sanger Sequencing of Wild Type pncA/Wild Type pncA/P2F8_pncA2R.Seq
- S2 Supplemental Data Files. Sanger Sequencing of Wild Type pncA/Wild Type pncA/P2H12_pncA3F.ab1
- S2 Supplemental Data Files. Sanger Sequencing of Wild Type pncA/Wild Type pncA/P2H12_pncA3F.Seq
- S2 Supplemental Data Files. Sanger Sequencing of Wild Type pncA/Wild Type pncA/P2H12_pncA3R.ab1
- S2 Supplemental Data Files. Sanger Sequencing of Wild Type pncA/Wild Type pncA/P2H12_pncA3R.Seq
- S2 Supplemental Data Files. Sanger Sequencing of Wild Type pncA/Wild Type pncA/P2H14_pncA3F.ab1
- S2 Supplemental Data Files. Sanger Sequencing of Wild Type pncA/Wild Type pncA/P2H14_pncA3F.Seq
- S2 Supplemental Data Files. Sanger Sequencing of Wild Type pncA/Wild Type pncA/P2H14_pncA3R.ab1
- S2 Supplemental Data Files. Sanger Sequencing of Wild Type pncA/Wild Type pncA/P2H14_pncA3R.Seq
- S2 Supplemental Data Files. Sanger Sequencing of Wild Type pncA/Wild Type pncA/P2H16_pncA3F.ab1
- S2 Supplemental Data Files. Sanger Sequencing of Wild Type pncA/Wild Type pncA/P2H16_pncA3F.Seq
- S2 Supplemental Data Files. Sanger Sequencing of Wild Type pncA/Wild Type pncA/P2H16_pncA3R.ab1
- S2 Supplemental Data Files. Sanger Sequencing of Wild Type pncA/Wild Type pncA/P2H16_pncA3R.Seq
- S2 Supplemental Data Files. Sanger Sequencing of Wild Type pncA/Wild Type pncA/P2H18_pncA3F.ab1
- S2 Supplemental Data Files. Sanger Sequencing of Wild Type pncA/Wild Type pncA/P2H18_pncA3F.Seq
- S2 Supplemental Data Files. Sanger Sequencing of Wild Type pncA/Wild Type pncA/P2H18_pncA3R.ab1
- S2 Supplemental Data Files. Sanger Sequencing of Wild Type pncA/Wild Type pncA/P2H18_pncA3R.Seq
- S2 Supplemental Data Files. Sanger Sequencing of Wild Type pncA/Wild Type pncA/P2H2_pncA3F.ab1
- S2 Supplemental Data Files. Sanger Sequencing of Wild Type pncA/Wild Type pncA/P2H2_pncA3F.Seq
- S2 Supplemental Data Files. Sanger Sequencing of Wild Type pncA/Wild Type pncA/P2H2_pncA3R.ab1
- S2 Supplemental Data Files. Sanger Sequencing of Wild Type pncA/Wild Type pncA/P2H2_pncA3R.Seq
- S2 Supplemental Data Files. Sanger Sequencing of Wild Type pncA/Wild Type pncA/P2H20_pncA3F.ab1
- S2 Supplemental Data Files. Sanger Sequencing of Wild Type pncA/Wild Type pncA/P2H20_pncA3F.Seq
- S2 Supplemental Data Files. Sanger Sequencing of Wild Type pncA/Wild Type pncA/P2H20_pncA3R.ab1
- S2 Supplemental Data Files. Sanger Sequencing of Wild Type pncA/Wild Type pncA/P2H20_pncA3R.Seq
- S2 Supplemental Data Files. Sanger Sequencing of Wild Type pncA/Wild Type pncA/P2H22_pncA3F.ab1
- S2 Supplemental Data Files. Sanger Sequencing of Wild Type pncA/Wild Type pncA/P2H22_pncA3F.Seq
- S2 Supplemental Data Files. Sanger Sequencing of Wild Type pncA/Wild Type pncA/P2H22_pncA3R.ab1
- S2 Supplemental Data Files. Sanger Sequencing of Wild Type pncA/Wild Type pncA/P2H22_pncA3R.Seq
- S2 Supplemental Data Files. Sanger Sequencing of Wild Type pncA/Wild Type pncA/P2H24_pncA3F.ab1
- S2 Supplemental Data Files. Sanger Sequencing of Wild Type pncA/Wild Type pncA/P2H24_pncA3F.Seq
- S2 Supplemental Data Files. Sanger Sequencing of Wild Type pncA/Wild Type pncA/P2H24_pncA3R.ab1
- S2 Supplemental Data Files. Sanger Sequencing of Wild Type pncA/Wild Type pncA/P2H24_pncA3R.Seq
- S2 Supplemental Data Files. Sanger Sequencing of Wild Type pncA/Wild Type pncA/P2H4_pncA3F.ab1
- S2 Supplemental Data Files. Sanger Sequencing of Wild Type pncA/Wild Type pncA/P2H4_pncA3F.Seq
- S2 Supplemental Data Files. Sanger Sequencing of Wild Type pncA/Wild Type pncA/P2H4_pncA3R.ab1
- S2 Supplemental Data Files. Sanger Sequencing of Wild Type pncA/Wild Type pncA/P2H4_pncA3R.Seq
- S2 Supplemental Data Files. Sanger Sequencing of Wild Type pncA/Wild Type pncA/P2H6_pncA3F.ab1
- S2 Supplemental Data Files. Sanger Sequencing of Wild Type pncA/Wild Type pncA/P2H6_pncA3F.Seq
- S2 Supplemental Data Files. Sanger Sequencing of Wild Type pncA/Wild Type pncA/P2H6_pncA3R.ab1
- S2 Supplemental Data Files. Sanger Sequencing of Wild Type pncA/Wild Type pncA/P2H6_pncA3R.Seq
- S2 Supplemental Data Files. Sanger Sequencing of Wild Type pncA/Wild Type pncA/P2H8_pncA3F.ab1
- S2 Supplemental Data Files. Sanger Sequencing of Wild Type pncA/Wild Type pncA/P2H8_pncA3F.Seq
- S2 Supplemental Data Files. Sanger Sequencing of Wild Type pncA/Wild Type pncA/P2H8_pncA3R.ab1
- S2 Supplemental Data Files. Sanger Sequencing of Wild Type pncA/Wild Type pncA/P2H8_pncA3R.Seq
- S2 Supplemental Data Files. Sanger Sequencing of Wild Type pncA/Wild Type pncA/P2J10_pncA0F.ab1
- S2 Supplemental Data Files. Sanger Sequencing of Wild Type pncA/Wild Type pncA/P2J10_pncA0F.Seq
- S2 Supplemental Data Files. Sanger Sequencing of Wild Type pncA/Wild Type pncA/P2J10_pncA0R.ab1
- S2 Supplemental Data Files. Sanger Sequencing of Wild Type pncA/Wild Type pncA/P2J10_pncA0R.Seq
- S2 Supplemental Data Files. Sanger Sequencing of Wild Type pncA/Wild Type pncA/P2J12_pncA0F.ab1
- S2 Supplemental Data Files. Sanger Sequencing of Wild Type pncA/Wild Type pncA/P2J12_pncA0F.Seq
- S2 Supplemental Data Files. Sanger Sequencing of Wild Type pncA/Wild Type pncA/P2J12_pncA0R.ab1
- S2 Supplemental Data Files. Sanger Sequencing of Wild Type pncA/Wild Type pncA/P2J12_pncA0R.Seq
- S2 Supplemental Data Files. Sanger Sequencing of Wild Type pncA/Wild Type pncA/P2J14_pncA0F.ab1
- S2 Supplemental Data Files. Sanger Sequencing of Wild Type pncA/Wild Type pncA/P2J14_pncA0F.Seq
- S2 Supplemental Data Files. Sanger Sequencing of Wild Type pncA/Wild Type pncA/P2J14_pncA0R.ab1
- S2 Supplemental Data Files. Sanger Sequencing of Wild Type pncA/Wild Type pncA/P2J14_pncA0R.Seq
- S2 Supplemental Data Files. Sanger Sequencing of Wild Type pncA/Wild Type pncA/P2J16_pncA0F.ab1
- S2 Supplemental Data Files. Sanger Sequencing of Wild Type pncA/Wild Type pncA/P2J16_pncA0F.Seq
- S2 Supplemental Data Files. Sanger Sequencing of Wild Type pncA/Wild Type pncA/P2J16_pncA0R.ab1
- S2 Supplemental Data Files. Sanger Sequencing of Wild Type pncA/Wild Type pncA/P2J16_pncA0R.Seq
- S2 Supplemental Data Files. Sanger Sequencing of Wild Type pncA/Wild Type pncA/P2J4_pncA0F.ab1
- S2 Supplemental Data Files. Sanger Sequencing of Wild Type pncA/Wild Type pncA/P2J4_pncA0F.Seq
- S2 Supplemental Data Files. Sanger Sequencing of Wild Type pncA/Wild Type pncA/P2J4_pncA0R.ab1
- S2 Supplemental Data Files. Sanger Sequencing of Wild Type pncA/Wild Type pncA/P2J4_pncA0R.Seq
- S2 Supplemental Data Files. Sanger Sequencing of Wild Type pncA/Wild Type pncA/P2L10_pncA1F.ab1
- S2 Supplemental Data Files. Sanger Sequencing of Wild Type pncA/Wild Type pncA/P2L10_pncA1F.Seq
- S2 Supplemental Data Files. Sanger Sequencing of Wild Type pncA/Wild Type pncA/P2L10_pncA1R.ab1
- S2 Supplemental Data Files. Sanger Sequencing of Wild Type pncA/Wild Type pncA/P2L10_pncA1R.Seq
- S2 Supplemental Data Files. Sanger Sequencing of Wild Type pncA/Wild Type pncA/P2L12_pncA1F.ab1
- S2 Supplemental Data Files. Sanger Sequencing of Wild Type pncA/Wild Type pncA/P2L12_pncA1F.Seq
- S2 Supplemental Data Files. Sanger Sequencing of Wild Type pncA/Wild Type pncA/P2L12_pncA1R.ab1
- S2 Supplemental Data Files. Sanger Sequencing of Wild Type pncA/Wild Type pncA/P2L12_pncA1R.Seq
- S2 Supplemental Data Files. Sanger Sequencing of Wild Type pncA/Wild Type pncA/P2L14_pncA1F.ab1
- S2 Supplemental Data Files. Sanger Sequencing of Wild Type pncA/Wild Type pncA/P2L14_pncA1F.Seq
- S2 Supplemental Data Files. Sanger Sequencing of Wild Type pncA/Wild Type pncA/P2L14_pncA1R.ab1
- S2 Supplemental Data Files. Sanger Sequencing of Wild Type pncA/Wild Type pncA/P2L14_pncA1R.Seq
- S2 Supplemental Data Files. Sanger Sequencing of Wild Type pncA/Wild Type pncA/P2L16_pncA1F.ab1
- S2 Supplemental Data Files. Sanger Sequencing of Wild Type pncA/Wild Type pncA/P2L16_pncA1F.Seq
- S2 Supplemental Data Files. Sanger Sequencing of Wild Type pncA/Wild Type pncA/P2L16_pncA1R.ab1
- S2 Supplemental Data Files. Sanger Sequencing of Wild Type pncA/Wild Type pncA/P2L16_pncA1R.Seq
- S2 Supplemental Data Files. Sanger Sequencing of Wild Type pncA/Wild Type pncA/P2L4_pncA1F.ab1
- S2 Supplemental Data Files. Sanger Sequencing of Wild Type pncA/Wild Type pncA/P2L4_pncA1F.Seq
- S2 Supplemental Data Files. Sanger Sequencing of Wild Type pncA/Wild Type pncA/P2L4_pncA1R.ab1
- S2 Supplemental Data Files. Sanger Sequencing of Wild Type pncA/Wild Type pncA/P2L4_pncA1R.Seq
- S2 Supplemental Data Files. Sanger Sequencing of Wild Type pncA/Wild Type pncA/P2N10_pncA2F.ab1
- S2 Supplemental Data Files. Sanger Sequencing of Wild Type pncA/Wild Type pncA/P2N10_pncA2F.Seq
- S2 Supplemental Data Files. Sanger Sequencing of Wild Type pncA/Wild Type pncA/P2N10_pncA2R.ab1
- S2 Supplemental Data Files. Sanger Sequencing of Wild Type pncA/Wild Type pncA/P2N10_pncA2R.Seq
- S2 Supplemental Data Files. Sanger Sequencing of Wild Type pncA/Wild Type pncA/P2N12_pncA2F.ab1
- S2 Supplemental Data Files. Sanger Sequencing of Wild Type pncA/Wild Type pncA/P2N12_pncA2F.Seq
- S2 Supplemental Data Files. Sanger Sequencing of Wild Type pncA/Wild Type pncA/P2N12_pncA2R.ab1
- S2 Supplemental Data Files. Sanger Sequencing of Wild Type pncA/Wild Type pncA/P2N12_pncA2R.Seq
- S2 Supplemental Data Files. Sanger Sequencing of Wild Type pncA/Wild Type pncA/P2N14_pncA2F.ab1
- S2 Supplemental Data Files. Sanger Sequencing of Wild Type pncA/Wild Type pncA/P2N14_pncA2F.Seq
- S2 Supplemental Data Files. Sanger Sequencing of Wild Type pncA/Wild Type pncA/P2N14_pncA2R.ab1
- S2 Supplemental Data Files. Sanger Sequencing of Wild Type pncA/Wild Type pncA/P2N14_pncA2R.Seq
- S2 Supplemental Data Files. Sanger Sequencing of Wild Type pncA/Wild Type pncA/P2N16_pncA2F.ab1
- S2 Supplemental Data Files. Sanger Sequencing of Wild Type pncA/Wild Type pncA/P2N16_pncA2F.Seq
- S2 Supplemental Data Files. Sanger Sequencing of Wild Type pncA/Wild Type pncA/P2N16_pncA2R.ab1
- S2 Supplemental Data Files. Sanger Sequencing of Wild Type pncA/Wild Type pncA/P2N16_pncA2R.Seq
- S2 Supplemental Data Files. Sanger Sequencing of Wild Type pncA/Wild Type pncA/P2N4_pncA2F.ab1
- S2 Supplemental Data Files. Sanger Sequencing of Wild Type pncA/Wild Type pncA/P2N4_pncA2F.Seq
- S2 Supplemental Data Files. Sanger Sequencing of Wild Type pncA/Wild Type pncA/P2N4_pncA2R.ab1
- S2 Supplemental Data Files. Sanger Sequencing of Wild Type pncA/Wild Type pncA/P2N4_pncA2R.Seq
- S2 Supplemental Data Files. Sanger Sequencing of Wild Type pncA/Wild Type pncA/P2P10_pncA3F.ab1
- S2 Supplemental Data Files. Sanger Sequencing of Wild Type pncA/Wild Type pncA/P2P10_pncA3F.Seq
- S2 Supplemental Data Files. Sanger Sequencing of Wild Type pncA/Wild Type pncA/P2P10_pncA3R.ab1
- S2 Supplemental Data Files. Sanger Sequencing of Wild Type pncA/Wild Type pncA/P2P10_pncA3R.Seq
- S2 Supplemental Data Files. Sanger Sequencing of Wild Type pncA/Wild Type pncA/P2P12_pncA3F.ab1
- S2 Supplemental Data Files. Sanger Sequencing of Wild Type pncA/Wild Type pncA/P2P12_pncA3F.Seq
- S2 Supplemental Data Files. Sanger Sequencing of Wild Type pncA/Wild Type pncA/P2P12_pncA3R.ab1
- S2 Supplemental Data Files. Sanger Sequencing of Wild Type pncA/Wild Type pncA/P2P12_pncA3R.Seq
- S2 Supplemental Data Files. Sanger Sequencing of Wild Type pncA/Wild Type pncA/P2P14_pncA3F.ab1
- S2 Supplemental Data Files. Sanger Sequencing of Wild Type pncA/Wild Type pncA/P2P14_pncA3F.Seq
- S2 Supplemental Data Files. Sanger Sequencing of Wild Type pncA/Wild Type pncA/P2P14_pncA3R.ab1
- S2 Supplemental Data Files. Sanger Sequencing of Wild Type pncA/Wild Type pncA/P2P14_pncA3R.Seq
- S2 Supplemental Data Files. Sanger Sequencing of Wild Type pncA/Wild Type pncA/P2P16_pncA3F.ab1
- S2 Supplemental Data Files. Sanger Sequencing of Wild Type pncA/Wild Type pncA/P2P16_pncA3F.Seq
- S2 Supplemental Data Files. Sanger Sequencing of Wild Type pncA/Wild Type pncA/P2P16_pncA3R.ab1
- S2 Supplemental Data Files. Sanger Sequencing of Wild Type pncA/Wild Type pncA/P2P16_pncA3R.Seq
- S2 Supplemental Data Files. Sanger Sequencing of Wild Type pncA/Wild Type pncA/P2P4_pncA3F.ab1
- S2 Supplemental Data Files. Sanger Sequencing of Wild Type pncA/Wild Type pncA/P2P4_pncA3F.Seq
- S2 Supplemental Data Files. Sanger Sequencing of Wild Type pncA/Wild Type pncA/P2P4_pncA3R.ab1
- S2 Supplemental Data Files. Sanger Sequencing of Wild Type pncA/Wild Type pncA/P2P4_pncA3R.Seq
