# Supplementary material for: Detection of drug resistant Mycobacterium tuberculosis by high-throughput sequencing of DNA isolated from acid fast bacilli smears
Source: PLoS One. 2020 May 8;15(5):e0232343. doi: 10.1371/journal.pone.0232343 (PMC7209238; doi:10.1371/journal.pone.0232343)
Supplement: S2 Data — (ZIP) [file pone.0232343.s009.zip › S2 Supplemental Data Files. Sanger Sequencing of Wild Type pncA/Wild Type pncA/P2B22_pncA0F.Seq]

GCTGGGGCTGCACCACTCGACGCTGGCGGTGCGCATCTCCTCCAGCGCGGCGACGGTGGTATCGGCCGACACACCCGCTG
TCAGGTCCACCAGCACCCTGGTGGCCAAGCCATTGCGTACCGCGTCCTCGGCCGTCTGGCGCACACAATGATCGGTGGCA
ATACCGAACCGGGATGAACTGTTGAGTTCCCCCAAGGAATGCTTGCCCCCGGGGCTGGGGACGGGGGGGGGGGGGGGCGA
TCCCCCTCCCCCCCTGGGAATCGCCCCCGCCCCGTTGTTTCCCCCCCGAGGCCCCCGAACTGGTGATTTGA
