# Supplementary material for: Detection of drug resistant Mycobacterium tuberculosis by high-throughput sequencing of DNA isolated from acid fast bacilli smears
Source: PLoS One. 2020 May 8;15(5):e0232343. doi: 10.1371/journal.pone.0232343 (PMC7209238; doi:10.1371/journal.pone.0232343)
Supplement: S3 Data — (XLSX) [file pone.0232343.s010.xlsx]

## Sheet: Sheet1
			SNP confirmed by Miseq and Sanger Sequencing
File Name (ID_TargetPrimerDirection)	Sample ID	Target Gene Segment	Nucleotide Change	Codon Change	Alternate Naming System (rpoB only)	NCBI SRA BioProject Containing MiSeq Results	Sample Name in SRA
P3B2_rpoBF; P3B2_rpoBR	P3-B2	rpoB	1333 CAC/TAC	H445Y	H526Y	PRJNA608715	2492-DA-1119	*Files ending in .Seq are SEQ files; files ending in .ab1 are the chromatogram files.
P3B4_rpoBF; P3B4_rpoBR	P3-B4	rpoB	1333 CAC/TAC	H445Y	H526Y	PRJNA608715	2492-DA-1134
P3B6_rpoBF; P3B6_rpoBR	P3-B6	rpoB	1333 CAC/TAC	H445Y	H526Y	PRJNA608715	2492-DA-1207
P3B8_rpoBF; P3B8_rpoBR	P3-B8	rpoB	1333 CAC/TAC	H445Y	H526Y	PRJNA608715	2492-DA-1259
P3B10_rpoBF; P3B10_rpoBR	P3-B10	rpoB	1333 CAC/TAC	H445Y	H526Y	PRJNA608715	2492-DA-1283
P3B12_rpoBF; P3B12_rpoBR	P3-B12	rpoB	1333 CAC/TAC	H445Y	H526Y	PRJNA608715	2492-DA-1284
P3B14_rpoBF; P3B14_rpoBR	P3-B14	rpoB	1333 CAC/TAC	H445Y	H526Y	PRJNA608715	2492-DA-1285
P3B16_rpoBF; P3B16_rpoBR	P3-B16	rpoB	1333 CAC/TAC	H445Y	H526Y	PRJNA608715	2492-DA-1301
P3B18_rpoBF; P3B18_rpoBR	P3-B18	rpoB	1333 CAC/TAC	H445Y	H526Y	PRJNA608715	2492-DA-1309
P3B20_rpoBF; P3B20_rpoBR	P3-B20	rpoB	1333 CAC/TAC	H445Y	H526Y	PRJNA608715	2492-DA-1314
P3B22_rpoBF; P3B22_rpoBR	P3-B22	rpoB	1333 CAC/TAC	H445Y	H526Y	PRJNA608724	2492-DA-1444
P3B24_rpoBF; P3B24_rpoBR	P3-B24	rpoB	1333 CAC/GAC	H445D	H526D	PRJNA608724	2492-DA-1445
P3D2_rpoBF; P3D2_rpoBR	P3-D2	rpoB	1333 CAC/GAC	H445D	H526D	PRJNA608724	2492-DA-1469
P3D4_rpoBF; P3D4_rpoBR	P3-D4	rpoB	1289 CTG/ CCG	L430P	L511P	PRJNA608724	2492-DA-1479
P3D6_rpoBF; P3D6_rpoBR	P3-D6	rpoB	1333 CAC/GAC	H445D	H526D	PRJNA608724	2492-DA-1500
P3D8_rpoBF; P3D8_rpoBR	P3-D8	rpoB	1333 CAC/GAC	H445D	H526D	PRJNA608724	2492-DA-1644
P3D10_rpoBF; P3D10_rpoBR	P3-D10	rpoB	1333 CAC/GAC	H445D	H526D	PRJNA608724	2492-DA-1664
P3D12_rpoBF; P3D12_rpoBR	P3-D12	rpoB	1333 CAC/GAC	H445D	H526D	PRJNA608724	2492-DA-1665
P3D14_rpoBF; P3D14_rpoBR	P3-D14	rpoB	1333 CAC/GAC	H445D	H526D	PRJNA608724	2492-DA-1666
P3D16_rpoBF; P3D16_rpoBR	P3-D16	rpoB	1333 CAC/GAC	H445D	H526D	PRJNA608724	2492-DA-1667
P3D18_rpoBF; P3D18_rpoBR	P3-D18	rpoB	1333 CAC/GAC	H445D	H526D	PRJNA608724	2492-DA-1668
P3D20_rpoBF; P3D20_rpoBR	P3-D20	rpoB	1333 CAC/GAC	H445D	H526D	PRJNA608724	2492-DA-1669
P3D22_rpoBF; P3D22_rpoBR	P3-D22	rpoB	1333 CAC/GAC	H445D	H526D	PRJNA608724	2492-DA-1670
P3D24_rpoBF; P3D24_rpoBR	P3-D24	rpoB	1333 CAC/GAC	H445D	H526D	PRJNA608724	2492-DA-1671
P3F2_rpoBF; P3F2_rpoBR	P3-F2	rpoB	1333 CAC/GAC	H445D	H526D	PRJNA608724	2492-DA-1673
P3F4_rpoBF; P3F4_rpoBR	P3-F4	rpoB	1333 CAC/GAC	H445D	H526D	PRJNA608724	2492-DA-1674
P3F6_rpoBF; P3F6_rpoBR	P3-F6	rpoB	1333 CAC/GAC	H445D	H526D	PRJNA608724	2492-DA-1675
P3F8_rpoBF; P3F8_rpoBR	P3-F8	rpoB	1333 CAC/GAC	H445D	H526D	PRJNA608724	2492-DA-1676
P3F10_rpoBF; P3F10_rpoBR	P3-F10	rpoB	1333 CAC/GAC	H445D	H526D	PRJNA608724	2492-DA-1677
P3F12_rpoBF; P3F12_rpoBR	P3-F12	rpoB	1333 CAC/GAC	H445D	H526D	PRJNA608724	2492-DA-1698
P3F14_rpoBF; P3F14_rpoBR	P3-F14	rpoB	1333 CAC/GAC	H445D	H526D	PRJNA608724	2492-DA-1705
P3F16_rpoBF; P3F16_rpoBR	P3-F16	rpoB	1333 CAC/GAC	H445D	H526D	PRJNA608724	2492-DA-1706
P3F18_rpoBF; P3F18_rpoBR	P3-F18	rpoB	1333 CAC/GAC	H445D	H526D	PRJNA608724	2492-DA-1707
P3F20_rpoBF; P3F20_rpoBR	P3-F20	rpoB	1333 CAC/GAC	H445D	H526D	PRJNA608724	2492-DA-1709
P3F22_rpoBF; P3F22_rpoBR	P3-F22	rpoB	1333 CAC/GAC	H445D	H526D	PRJNA608724	2492-DA-1712
P3F24_rpoBF; P3F24_rpoBR	P3-F24	rpoB	1333 CAC/GAC	H445D	H526D	PRJNA608724	2492-DA-1713
P3H2_rpoBF; P3H2_rpoBR	P3-H2	rpoB	1333 CAC/GAC	H445D	H526D	PRJNA608724	2492-DA-1714
P3H4_rpoBF; P3H4_rpoBR	P3-H4	rpoB	1333 CAC/GAC	H445D	H526D	PRJNA608724	2492-DA-1720
P3H6_rpoBF; P3H6_rpoBR	P3-H6	rpoB	1333 CAC/GAC	H445D	H526D	PRJNA608724	2492-DA-1721
P3H8_rpoBF; P3H8_rpoBR	P3-H8	rpoB	1333 CAC/GAC	H445D	H526D	PRJNA608724	2492-DA-1728
P3H10_rpoBF; P3H10_rpoBR	P3-H10	rpoB	1333 CAC/GAC	H445D	H526D	PRJNA608724	2492-DA-1732
G11_rpoBF; G11_rpoBR	G11	rpoB	1304 GAC/ GTC	D435V	D516V	PRJNA608715	2492-DA-0963
P3H14_rpoBF; P3H14_rpoBR	P3-H14	rpoB	1333 CAC/GAC	H445D	H526D	PRJNA608724	2492-DA-1740
P3H18_rpoBF; P3H18_rpoBR	P3-H18	rpoB	1349 TCG/ TTG	S450L	S531L
P3H20_rpoBF; P3H20_rpoBR	P3-H20	rpoB	1289 CTG/ CCG	L430P	L511P
P3H22_rpoBF; P3H22_rpoBR	P3-H22	rpoB	1333 CAC/GAC	H445D	H526D
P3H24_rpoBF; P3H24_rpoBR	P3-H24	rpoB	1333 CAC/GAC	H445D	H526D
P3J2_rpoBF; P3J2_rpoBR	P3-J2	rpoB	1333 CAC/GAC	H445D	H526D
P3J4_rpoBF; P3J4_rpoBR	P3-J4	rpoB	1333 CAC/GAC	H445D	H526D
P3J6_rpoBF; P3J6_rpoBR	P3-J6	rpoB	1333 CAC/GAC	H445D	H526D
P3J8_rpoBF; P3J8_rpoBR	P3-J8	rpoB	1333 CAC/GAC	H445D	H526D
P3J10_rpoBF; P3J10_rpoBR	P3-J10	rpoB	1333 CAC/GAC	H445D	H526D
P3J12_rpoBF; P3J12_rpoBR	P3-J12	rpoB	1333 CAC/GAC	H445D	H526D
P3J14_rpoBF; P3J14_rpoBR	P3-J14	rpoB	1333 CAC/GAC	H445D	H526D
P3J18_rpoBF; P3J18_rpoBR	P3-J18	rpoB	1333 CAC/GAC	H445D	H526D
P3J20_rpoBF; P3J20_rpoBR	P3-J20	rpoB	1333 CAC/GAC	H445D	H526D
P3J22_rpoBF; P3J22_rpoBR	P3-J22	rpoB	1333 CAC/GAC	H445D	H526D
P3J24_rpoBF; P3J24_rpoBR	P3-J24	rpoB	1333 CAC/GAC	H445D	H526D
P3L2_rpoBF; P3L2_rpoBR	P3-L2	rpoB	1333 CAC/GAC	H445D	H526D
P3L4_rpoBF; P3L4_rpoBR	P3-L4	rpoB	1333 CAC/GAC	H445D	H526D
P3L6_rpoBF; P3L6_rpoBR	P3-L6	rpoB	1333 CAC/GAC	H445D	H526D
P4N4_katGR	P4-N4	KatG	944 AGC/ACC	S315T		PRJNA608724	2492-DA-1704
P4P4_katGR	P4-P4	KatG	944 AGC/ACC	S315T		PRJNA608724	2492-DA-1444
P4B6_katGR	P4-B6	KatG	944 AGC/ACC	S315T		PRJNA608715	2492-DA-1172
P4D6_katGR	P4-D6	KatG	944 AGC/ACC	S315T		PRJNA608715	2492-DA-1367
P4N6_katGR	P4-N6	KatG	944 AGC/ACC	S315T		PRJNA608724	2492-DA-1706
P4N8_katGR	P4-N8	KatG	944 AGC/ACC	S315T		PRJNA608724	2492-DA-1708
P4N12_katGR	P4-N12	KatG	944 AGC/ACC	S315T		PRJNA608724	2492-DA-1730
P4N14_katGR	P4-N14	KatG	944 AGC/ACC	S315T		PRJNA608724	2492-DA-1732
P4N16_katGR	P4-N16	KatG	944 AGC/ACC	S315T		PRJNA608724	2492-DA-1737
P4B18_katGR	P4-B18	KatG	944 AGC/ACC	S315T		PRJNA608724	2492-DA-1479
P4D18_katGR	P4-D18	KatG	944 AGC/ACC	S315T		PRJNA608724	2492-DA-1483
P4N18_katGR	P4-N18	KatG	944 AGC/ACC	S315T		PRJNA608724	2492-DA-1743
P4N20_katGR	P4-N20	KatG	944 AGC/ACC	S315T
P4N22_katGR	P4-N22	KatG	944 AGC/ACC	S315T
P4N24_katGR	P4-N24	KatG	944 AGC/ACC	S315T
P4N2_katGR	P4-N2	KatG	944 AGC/ACC	S315T		PRJNA608724	2492-DA-1703
A13_katGR	A13	KatG	944 AGC/ACC	S315T		PRJNA608715	2492-DA-0965
K8_katGR	K8	KatG	944 AGC/ACC	S315T		PRJNA608715	2492-DA-0973
P4F2_emb10F; P4F2_emb10FR	P4-F2	emb10	916 ATG/GTG	M306V		PRJNA608724	2492-DA-1737
P4H2_emb10F; P4H2_emb10R	P4-H2	emb10	916 ATG/GTG	M306V		PRJNA608724	2492-DA-1743
P4J2_emb10F; P4J2_emb10R	P4-J2	emb10	918 ATG/ATA	M306I
P4L2_emb10F; P4L2_emb10R	P4-L2	emb10	918 ATG/ATA	M306I
P4B8_pncA3R	P4-B8	PncA3	-11 A/G	--		PRJNA608715	2492-DA-1172
P4D8_pncA3R	P4-D8	PncA3	-11A/G	--		PRJNA608715	2492-DA-1367
P4B12_rpsL1R	P4-B12	rpsL1	263 AAG/AGG	K88R		PRJNA608724	2492-DA-1459
P4D12_rpsL1R	P4-D12	rpsL1	263 AAG/AGG	K88R		PRJNA608724	2492-DA-1749
P4B14_inhAF	P4-B14	inhA promoter	-15 C/N	--		PRJNA608724	2492-DA-1723
P4D14_inhAF	P4-D14	inhA promoter	-15 C/N	--
P4B16_emb10F; P4B16_emb10R	P4-B16	emb10	916 ATG/GTG	M306V		PRJNA608724	2492-DA-1479
P4D16_emb10F	P4-D16	emb10	916 ATG/GTG	M306V		PRJNA608724	2492-DA-1483
P4B20_rrs10R	P4-B20	rrs10	513 (A/C)	--		PRJNA608724	2492-DA-1479
P4F20_rrs10R	P4-F20	rrs10	516 C/N	--		PRJNA608715	2492-DA-1073
P4B22_emb20R	P4-B22	emb20	1190 GGC/GAC	G406D		PRJNA608724	2492-DA-1737
P4D22_emb20R	P4-D22	emb20	1190 GGC/GAC	G406D		PRJNA608724	2492-DA-1743
P4F22_emb20R	P4-F22	emb20	1190 GGC/GAC	G406D
P4I22_pncA3F; P4I22_pncA3R	P4-I22	PncA3	35 GAC/GCC	D12A
P4B24_pncA0F	P4-B24	PncA0	607 GTG/CTG	V157L		PRJNA608724	2492-DA-1735
P4I24_pncA2F; P4I24_pncA2R	P4-I24	PncA2	188 GAC/GGC	D63G		PRJNA608724	2492-DA-1743
P4K24_pncA2F; P4K24_pncA2R	P4-K24	PncA2	188 GAC/GGC	D63G		PRJNA608724	2492-DA-1737
O7_rrs10R	O7	rrs10	513 A/C	--		PRJNA608715	2492-DA-0984
C16_rrs10R	C16	rrs10	516 C/T	--		PRJNA608715	2492-DA-0993
M11_pncA3F	M11	PncA3	104 CTG/CGG	L35R		PRJNA608715	2492-DA-0948
G14_emb20F	G14	emb20	1190 GGC/GAC	G406D		PRJNA608715	2492-DA-0963
A16_rpsL1F	A16	rpsL1	263 AAG/AGG	K88R		PRJNA608715	2492-DA-0907
O5_pncA3F	O5	PncA3	11 TTG/TCG	L4S		PRJNA608715	2492-DA-0984
P2B2_pncA0F; P2B2_pncA0R	P2-B2	PncA0	Wild Type			PRJNA608724	2492-DA-1474
P2B4_pncA0F; P2B4_pncA0R	P2-B4	PncA0	Wild Type			PRJNA608724	2492-DA-1475
P2B6_pncA0F; P2B6_pncA0R	P2-B6	PncA0	Wild Type			PRJNA608724	2492-DA-1476
P2B8_pncA0F; P2B8_pncA0R	P2-B8	PncA0	Wild Type			PRJNA608724	2492-DA-1478
P2B12_pncA0F; P2B12_pncA0R	P2-B12	PncA0	Wild Type			PRJNA608724	2492-DA-1480
P2B14_pncA0F; P2B14_pncA0R	P2-B14	PncA0	Wild Type			PRJNA608724	2492-DA-1481
P2B16_pncA0F; P2B16_pncA0R	P2-B16	PncA0	Wild Type			PRJNA608724	2492-DA-1484
P2B18_pncA0F; P2B18_pncA0R	P2-B18	PncA0	Wild Type			PRJNA608724	2492-DA-1496
P2B20_pncA0F; P2B20_pncA0R	P2-B20	PncA0	Wild Type			PRJNA608724	2492-DA-1636
P2B22_pncA0F; P2B22_pncA0R	P2-B22	PncA0	Wild Type			PRJNA608724	2492-DA-1499
P2B24_pncA0F; P2B24_pncA0R	P2-B24	PncA0	Wild Type			PRJNA608724	2492-DA-1634
P2J4_pncA0F; P2J4_pncA0R	P2-J4	PncA0	Wild Type			PRJNA608724	2492-DA-1653
P2J10_pncA0F; P2J10_pncA0R	P2-J10	PncA0	Wild Type			PRJNA608724	2492-DA-1656
P2J12_pncA0F; P2J12_pncA0R	P2-J12	PncA0	Wild Type			PRJNA608724	2492-DA-1657
P2J14_pncA0F; P2J14_pncA0R	P2-J14	PncA0	Wild Type			PRJNA608724	2492-DA-1738
P2J16_pncA0F; P2J16_pncA0R	P2-J16	PncA0	Wild Type			PRJNA608724	2492-DA-1739
P2D2_pncA1F; P2D2_pncA1R	P2-D2	PncA1	Wild Type			PRJNA608724	2492-DA-1474
P2D4_pncA1F; P2D4_pncA1R	P2-D4	PncA1	Wild Type			PRJNA608724	2492-DA-1475
P2D6_pncA1F; P2D6_pncA1R	P2-D6	PncA1	Wild Type			PRJNA608724	2492-DA-1476
P2D8_pncA1F; P2D8_pncA1R	P2-D8	PncA1	Wild Type			PRJNA608724	2492-DA-1478
P2D12_pncA1F; P2D12_pncA1R	P2-D12	PncA1	Wild Type			PRJNA608724	2492-DA-1480
P2D14_pncA1F; P2D14_pncA1R	P2-D14	PncA1	Wild Type			PRJNA608724	2492-DA-1481
P2D16_pncA1F; P2D16_pncA1R	P2-D16	PncA1	Wild Type			PRJNA608724	2492-DA-1484
P2D18_pncA1F; P2D18_pncA1R	P2-D18	PncA1	Wild Type			PRJNA608724	2492-DA-1496
P2D20_pncA1F; P2D20_pncA1R	P2-D20	PncA1	Wild Type			PRJNA608724	2492-DA-1636
P2D22_pncA1F; P2D22_pncA1R	P2-D22	PncA1	Wild Type			PRJNA608724	2492-DA-1499
P2D24_pncA1F; P2D24_pncA1R	P2-D24	PncA1	Wild Type			PRJNA608724	2492-DA-1634
P2L4_pncA1F; P2L4_pncA1R	P2-L4	PncA1	Wild Type			PRJNA608724	2492-DA-1653
P2L10_pncA1F; P2L10_pncA1R	P2-L10	PncA1	Wild Type			PRJNA608724	2492-DA-1656
P2L12_pncA1F; P2L12_pncA1R	P2-L12	PncA1	Wild Type			PRJNA608724	2492-DA-1657
P2L14_pncA1F; P2L14_pncA1R	P2-L14	PncA1	Wild Type			PRJNA608724	2492-DA-1738
P2L16_pncA1F; P2L16_pncA1R	P2-L16	PncA1	Wild Type			PRJNA608724	2492-DA-1739
P2F2_pncA2F; P2F2_pncA2R	P2-F2	PncA2	Wild Type			PRJNA608724	2492-DA-1474
P2F4_pncA2F; P2F4_pncA2R	P2-F4	PncA2	Wild Type			PRJNA608724	2492-DA-1475
P2F6_pncA2F; P2F6_pncA2R	P2-F6	PncA2	Wild Type			PRJNA608724	2492-DA-1476
P2F8_pncA2F; P2F8_pncA2R	P2-F8	PncA2	Wild Type			PRJNA608724	2492-DA-1478
P2F12_pncA2F; P2F12_pncA2R	P2-F12	PncA2	Wild Type			PRJNA608724	2492-DA-1480
P2F14_pncA2F; P2F14_pncA2R	P2-F14	PncA2	Wild Type			PRJNA608724	2492-DA-1481
P2F16_pncA2F; P2F16_pncA2R	P2-F16	PncA2	Wild Type			PRJNA608724	2492-DA-1484
P2F18_pncA2F; P2F18_pncA2R	P2-F18	PncA2	Wild Type			PRJNA608724	2492-DA-1496
P2F20_pncA2F; P2F20_pncA2R	P2-F20	PncA2	Wild Type			PRJNA608724	2492-DA-1636
P2F22_pncA2F; P2F22_pncA2R	P2-F22	PncA2	Wild Type			PRJNA608724	2492-DA-1499
P2F24_pncA2F; P2F24_pncA2R	P2-F24	PncA2	Wild Type			PRJNA608724	2492-DA-1634
P2N4_pncA2F; P2N4_pncA2R	P2-N4	PncA2	Wild Type			PRJNA608724	2492-DA-1653
P2N10_pncA2F; P2N10_pncA2R	P2-N10	PncA2	Wild Type			PRJNA608724	2492-DA-1656
P2N12_pncA2F; P2N12_pncA2R	P2-N12	PncA2	Wild Type			PRJNA608724	2492-DA-1657
P2N14_pncA2F; P2N14_pncA2R	P2-N14	PncA2	Wild Type			PRJNA608724	2492-DA-1738
P2N16_pncA2F; P2N16_pncA2R	P2-N16	PncA2	Wild Type			PRJNA608724	2492-DA-1739
P2H2_pncA3F; P2H2_pncA3R	P2-H2	PncA3	Wild Type			PRJNA608724	2492-DA-1474
P2H4_pncA3F; P2H4_pncA3R	P2-H4	PncA3	Wild Type			PRJNA608724	2492-DA-1475
P2H6_pncA3F; P2H6_pncA3R	P2-H6	PncA3	Wild Type			PRJNA608724	2492-DA-1476
P2H8_pncA3F; P2H8_pncA3R	P2-H8	PncA3	Wild Type			PRJNA608724	2492-DA-1478
P2H12_pncA3F; P2H12_pncA3R	P2-H12	PncA3	Wild Type			PRJNA608724	2492-DA-1480
P2H14_pncA3F; P2H14_pncA3R	P2-H14	PncA3	Wild Type			PRJNA608724	2492-DA-1481
P2H16_pncA3F; P2H16_pncA3R	P2-H16	PncA3	Wild Type			PRJNA608724	2492-DA-1484
P2H18_pncA3F; P2H18_pncA3R	P2-H18	PncA3	Wild Type			PRJNA608724	2492-DA-1496
P2H20_pncA3F; P2H20_pncA3R	P2-H20	PncA3	Wild Type			PRJNA608724	2492-DA-1636
P2H22_pncA3F; P2H22_pncA3R	P2-H22	PncA3	Wild Type			PRJNA608724	2492-DA-1499
P2H24_pncA3F; P2H24_pncA3R	P2-H24	PncA3	Wild Type			PRJNA608724	2492-DA-1634
P2P4_pncA3F; P2P4_pncA3R	P2-P4	PncA3	Wild Type			PRJNA608724	2492-DA-1653
P2P10_pncA3F; P2P10_pncA3R	P2-P10	PncA3	Wild Type			PRJNA608724	2492-DA-1656
P2P12_pncA3F; P2P12_pncA3R	P2-P12	PncA3	Wild Type			PRJNA608724	2492-DA-1657
P2P14_pncA3F; P2P14_pncA3R	P2-P14	PncA3	Wild Type			PRJNA608724	2492-DA-1738
P2P16_pncA3F; P2P16_pncA3R	P2-P16	PncA3	Wild Type			PRJNA608724	2492-DA-1739
